# Supplementary material for: Identification of a novel SARS-CoV-2 variant with a truncated protein in ORF8 gene by next generation sequencing
Source: Sci Rep. 2022 Mar 17;12:4631. doi: 10.1038/s41598-022-08780-2 (PMC8929288; doi:10.1038/s41598-022-08780-2)
Supplement: Supplementary file 1 — Supplementary Information. [file 41598_2022_8780_MOESM1_ESM.csv]

uploaded	name	id	clade	lineage	mrca	distance	location	collect_date	submit_date	authors	orig_lab	submit_lab
UPLOAD|hCoV-19/USA/AK-PHL676/2020|EPI_ISL_586254|2020-06-29	hCoV-19/USA/WA-S1036/2020	EPI_ISL_463526	GR	B.1.1.291	5.0	5.0	North America / USA / Washington / Yakima County	2020-05-03	2020-06-10	Chu et al	Washington State Department of Health	Seattle Flu Study
UPLOAD|hCoV-19/USA/AK-PHL676/2020|EPI_ISL_586254|2020-06-29	hCoV-19/USA/WA-S1188/2020	EPI_ISL_463678	GR	B.1.1.291	5.0	5.0	North America / USA / Washington / Yakima County	2020-05-05	2020-06-10	Chu et al	Washington State Department of Health	Seattle Flu Study
UPLOAD|hCoV-19/USA/AK-PHL676/2020|EPI_ISL_586254|2020-06-29	hCoV-19/USA/WA-S1189/2020	EPI_ISL_463679	GR	B.1.1.291	5.0	5.0	North America / USA / Washington / King County	2020-05-05	2020-06-10	Chu et al	Washington State Department of Health	Seattle Flu Study
UPLOAD|hCoV-19/USA/AK-PHL676/2020|EPI_ISL_586254|2020-06-29	hCoV-19/USA/WA-S1467/2020	EPI_ISL_495642	GR	B.1.1.291	5.0	5.0	North America / USA / Washington / Yakima County	2020-05-08	2020-07-23	Deborah A. Nickerson, Chris D. Frazar, Jover Lee, Benjamin Pelle, Matthew Richardson, Amanda Adler, Elisabeth Brandstetter, Peter D. Han, Kairsten Fay, Misja Ilcisin, Kirsten Lacombe, Thomas R. Sibley, Melissa Truong, Caitlin R. Wolf, Romesh Gautom, Geoff Melly, Brian Hiatt, Philip Dykema, Scott Lindquist, Michael Boeckh, Janet A. Englund, Michael Famulare, Barry R. Lutz, Mark J. Rieder, Lea M. S…	Washington State Department of Health	Seattle Flu Study
UPLOAD|hCoV-19/USA/AK-PHL676/2020|EPI_ISL_586254|2020-06-29	hCoV-19/USA/WA-S1472/2020	EPI_ISL_495647	GR	B.1.1.291	5.0	5.0	North America / USA / Washington / Yakima County	2020-05-07	2020-07-23	Deborah A. Nickerson, Chris D. Frazar, Jover Lee, Benjamin Pelle, Matthew Richardson, Amanda Adler, Elisabeth Brandstetter, Peter D. Han, Kairsten Fay, Misja Ilcisin, Kirsten Lacombe, Thomas R. Sibley, Melissa Truong, Caitlin R. Wolf, Romesh Gautom, Geoff Melly, Brian Hiatt, Philip Dykema, Scott Lindquist, Michael Boeckh, Janet A. Englund, Michael Famulare, Barry R. Lutz, Mark J. Rieder, Lea M. S…	Washington State Department of Health	Seattle Flu Study
UPLOAD|hCoV-19/USA/AK-PHL676/2020|EPI_ISL_586254|2020-06-29	hCoV-19/USA/WA-S1227/2020	EPI_ISL_495677	GR	B.1.1.291	5.0	5.0	North America / USA / Washington / Yakima County	2020-05-09	2020-07-23	Deborah A. Nickerson, Chris D. Frazar, Jover Lee, Benjamin Pelle, Matthew Richardson, Amanda Adler, Elisabeth Brandstetter, Peter D. Han, Kairsten Fay, Misja Ilcisin, Kirsten Lacombe, Thomas R. Sibley, Melissa Truong, Caitlin R. Wolf, Romesh Gautom, Geoff	Washington State Department of Health	Seattle Flu Study
UPLOAD|hCoV-19/USA/AK-PHL676/2020|EPI_ISL_586254|2020-06-29	hCoV-19/USA/WA-S1275/2020	EPI_ISL_495725	GR	B.1.1.291	5.0	5.0	North America / USA / Washington / Yakima County	2020-05-12	2020-07-23	Deborah A. Nickerson, Chris D. Frazar, Jover Lee, Benjamin Pelle, Matthew Richardson, Amanda Adler, Elisabeth Brandstetter, Peter D. Han, Kairsten Fay, Misja Ilcisin, Kirsten Lacombe, Thomas R. Sibley, Melissa Truong, Caitlin R. Wolf, Romesh Gautom, Geoff	Washington State Department of Health	Seattle Flu Study
UPLOAD|hCoV-19/USA/AK-PHL676/2020|EPI_ISL_586254|2020-06-29	hCoV-19/USA/WA-S1501/2020	EPI_ISL_495927	GR	B.1.1.291	5.0	5.0	North America / USA / Washington / Yakima County	2020-05-21	2020-07-24	Deborah A. Nickerson, Chris D. Frazar, Jover Lee, Benjamin Pelle, Matthew Richardson, Amanda Adler, Elisabeth Brandstetter, Peter D. Han, Kairsten Fay, Misja Ilcisin, Kirsten Lacombe, Thomas R. Sibley, Melissa Truong, Caitlin R. Wolf, Romesh Gautom, Geoff Melly, Brian Hiatt, Philip Dykema, Scott Lindquist, Michael Boeckh, Janet A. Englund, Michael Famulare, Barry R. Lutz, Mark J. Rieder, Lea M. S…	Washington State Department of Health	Seattle Flu Study
UPLOAD|hCoV-19/USA/AK-PHL676/2020|EPI_ISL_586254|2020-06-29	hCoV-19/USA/WA-S1514/2020	EPI_ISL_495940	GR	B.1.1.291	5.0	5.0	North America / USA / Washington / Yakima County	2020-05-22	2020-07-24	Deborah A. Nickerson, Chris D. Frazar, Jover Lee, Benjamin Pelle, Matthew Richardson, Amanda Adler, Elisabeth Brandstetter, Peter D. Han, Kairsten Fay, Misja Ilcisin, Kirsten Lacombe, Thomas R. Sibley, Melissa Truong, Caitlin R. Wolf, Romesh Gautom, Geoff Melly, Brian Hiatt, Philip Dykema, Scott Lindquist, Michael Boeckh, Janet A. Englund, Michael Famulare, Barry R. Lutz, Mark J. Rieder, Lea M. S…	Washington State Department of Health	Seattle Flu Study
UPLOAD|hCoV-19/USA/AK-PHL676/2020|EPI_ISL_586254|2020-06-29	hCoV-19/USA/WA-S1592/2020	EPI_ISL_496018	GR	B.1.1.291	5.0	5.0	North America / USA / Washington / Yakima County	2020-05-26	2020-07-24	Deborah A. Nickerson, Chris D. Frazar, Jover Lee, Benjamin Pelle, Matthew Richardson, Amanda Adler, Elisabeth Brandstetter, Peter D. Han, Kairsten Fay, Misja Ilcisin, Kirsten Lacombe, Thomas R. Sibley, Melissa Truong, Caitlin R. Wolf, Romesh Gautom, Geoff Melly, Brian Hiatt, Philip Dykema, Scott Lindquist, Michael Boeckh, Janet A. Englund, Michael Famulare, Barry R. Lutz, Mark J. Rieder, Lea M. S…	Washington State Department of Health	Seattle Flu Study
UPLOAD|hCoV-19/USA/AK-PHL676/2020|EPI_ISL_586254|2020-06-29	hCoV-19/USA/WA-S1603/2020	EPI_ISL_496029	GR	B.1.1.291	5.0	5.0	North America / USA / Washington / Yakima County	2020-05-26	2020-07-24	Deborah A. Nickerson, Chris D. Frazar, Jover Lee, Benjamin Pelle, Matthew Richardson, Amanda Adler, Elisabeth Brandstetter, Peter D. Han, Kairsten Fay, Misja Ilcisin, Kirsten Lacombe, Thomas R. Sibley, Melissa Truong, Caitlin R. Wolf, Romesh Gautom, Geoff Melly, Brian Hiatt, Philip Dykema, Scott Lindquist, Michael Boeckh, Janet A. Englund, Michael Famulare, Barry R. Lutz, Mark J. Rieder, Lea M. S…	Washington State Department of Health	Seattle Flu Study
UPLOAD|hCoV-19/USA/AK-PHL676/2020|EPI_ISL_586254|2020-06-29	hCoV-19/USA/WA-S1618/2020	EPI_ISL_496044	GR	B.1.1.291	5.0	5.0	North America / USA / Washington / Yakima County	2020-05-26	2020-07-24	Deborah A. Nickerson, Chris D. Frazar, Jover Lee, Benjamin Pelle, Matthew Richardson, Amanda Adler, Elisabeth Brandstetter, Peter D. Han, Kairsten Fay, Misja Ilcisin, Kirsten Lacombe, Thomas R. Sibley, Melissa Truong, Caitlin R. Wolf, Romesh Gautom, Geoff Melly, Brian Hiatt, Philip Dykema, Scott Lindquist, Michael Boeckh, Janet A. Englund, Michael Famulare, Barry R. Lutz, Mark J. Rieder, Lea M. S…	Washington State Department of Health	Seattle Flu Study
UPLOAD|hCoV-19/USA/AK-PHL676/2020|EPI_ISL_586254|2020-06-29	hCoV-19/USA/WA-S1684/2020	EPI_ISL_496110	GR	B.1.1.291	5.0	5.0	North America / USA / Washington / Yakima County	2020-05-31	2020-07-24	Deborah A. Nickerson, Chris D. Frazar, Jover Lee, Benjamin Pelle, Matthew Richardson, Amanda Adler, Elisabeth Brandstetter, Peter D. Han, Kairsten Fay, Misja Ilcisin, Kirsten Lacombe, Thomas R. Sibley, Melissa Truong, Caitlin R. Wolf, Romesh Gautom, Geoff Melly, Brian Hiatt, Philip Dykema, Scott Lindquist, Michael Boeckh, Janet A. Englund, Michael Famulare, Barry R. Lutz, Mark J. Rieder, Lea M. S…	Washington State Department of Health	Seattle Flu Study
UPLOAD|hCoV-19/USA/AK-PHL676/2020|EPI_ISL_586254|2020-06-29	hCoV-19/USA/WA-S1790/2020	EPI_ISL_496216	GR	B.1.1.291	5.0	5.0	North America / USA / Washington / Yakima County	2020-06-02	2020-07-24	Deborah A. Nickerson, Chris D. Frazar, Jover Lee, Benjamin Pelle, Matthew Richardson, Amanda Adler, Elisabeth Brandstetter, Peter D. Han, Kairsten Fay, Misja Ilcisin, Kirsten Lacombe, Thomas R. Sibley, Melissa Truong, Caitlin R. Wolf, Romesh Gautom, Geoff Melly, Brian Hiatt, Philip Dykema, Scott Lindquist, Michael Boeckh, Janet A. Englund, Michael Famulare, Barry R. Lutz, Mark J. Rieder, Lea M. S…	Washington State Department of Health	Seattle Flu Study
UPLOAD|hCoV-19/USA/AK-PHL676/2020|EPI_ISL_586254|2020-06-29	hCoV-19/USA/WA-S1826/2020	EPI_ISL_496252	GR	B.1.1.291	5.0	5.0	North America / USA / Washington / Yakima County	2020-06-02	2020-07-24	Deborah A. Nickerson, Chris D. Frazar, Jover Lee, Benjamin Pelle, Matthew Richardson, Amanda Adler, Elisabeth Brandstetter, Peter D. Han, Kairsten Fay, Misja Ilcisin, Kirsten Lacombe, Thomas R. Sibley, Melissa Truong, Caitlin R. Wolf, Romesh Gautom, Geoff Melly, Brian Hiatt, Philip Dykema, Scott Lindquist, Michael Boeckh, Janet A. Englund, Michael Famulare, Barry R. Lutz, Mark J. Rieder, Lea M. S…	Washington State Department of Health	Seattle Flu Study
UPLOAD|hCoV-19/USA/AK-PHL676/2020|EPI_ISL_586254|2020-06-29	hCoV-19/USA/WA-S1897/2020	EPI_ISL_496323	GR	B.1.1.291	5.0	5.0	North America / USA / Washington / Yakima County	2020-05-28	2020-07-24	Deborah A. Nickerson, Chris D. Frazar, Jover Lee, Benjamin Pelle, Matthew Richardson, Amanda Adler, Elisabeth Brandstetter, Peter D. Han, Kairsten Fay, Misja Ilcisin, Kirsten Lacombe, Thomas R. Sibley, Melissa Truong, Caitlin R. Wolf, Romesh Gautom, Geoff Melly, Brian Hiatt, Philip Dykema, Scott Lindquist, Michael Boeckh, Janet A. Englund, Michael Famulare, Barry R. Lutz, Mark J. Rieder, Lea M. S…	Washington State Department of Health	Seattle Flu Study
UPLOAD|hCoV-19/USA/AK-PHL676/2020|EPI_ISL_586254|2020-06-29	hCoV-19/USA/WA-S2311/2020	EPI_ISL_496943	GR	B.1.1.291	5.0	5.0	North America / USA / Washington / Yakima County	2020-06-11	2020-07-24	Deborah A. Nickerson, Chris D. Frazar, Jover Lee, Benjamin Pelle, Matthew Richardson, Amanda Adler, Elisabeth Brandstetter, Peter D. Han, Kairsten Fay, Misja Ilcisin, Kirsten Lacombe, Thomas R. Sibley, Melissa Truong, Caitlin R. Wolf, Romesh Gautom, Geoff Melly, Brian Hiatt, Philip Dykema, Scott Lindquist, Michael Boeckh, Janet A. Englund, Michael Famulare, Barry R. Lutz, Mark J. Rieder, Lea M. S…	Washington State Department of Health	Seattle Flu Study
UPLOAD|hCoV-19/USA/AK-PHL676/2020|EPI_ISL_586254|2020-06-29	hCoV-19/USA/WA-S2348/2020	EPI_ISL_496980	GR	B.1.1.291	5.0	5.0	North America / USA / Washington / Yakima County	2020-06-13	2020-07-24	Deborah A. Nickerson, Chris D. Frazar, Jover Lee, Benjamin Pelle, Matthew Richardson, Amanda Adler, Elisabeth Brandstetter, Peter D. Han, Kairsten Fay, Misja Ilcisin, Kirsten Lacombe, Thomas R. Sibley, Melissa Truong, Caitlin R. Wolf, Romesh Gautom, Geoff Melly, Brian Hiatt, Philip Dykema, Scott Lindquist, Michael Boeckh, Janet A. Englund, Michael Famulare, Barry R. Lutz, Mark J. Rieder, Lea M. S…	Washington State Department of Health	Seattle Flu Study
UPLOAD|hCoV-19/USA/AK-PHL676/2020|EPI_ISL_586254|2020-06-29	hCoV-19/USA/WA-S2349/2020	EPI_ISL_496981	GR	B.1.1.291	5.0	5.0	North America / USA / Washington / Yakima County	2020-06-13	2020-07-24	Deborah A. Nickerson, Chris D. Frazar, Jover Lee, Benjamin Pelle, Matthew Richardson, Amanda Adler, Elisabeth Brandstetter, Peter D. Han, Kairsten Fay, Misja Ilcisin, Kirsten Lacombe, Thomas R. Sibley, Melissa Truong, Caitlin R. Wolf, Romesh Gautom, Geoff Melly, Brian Hiatt, Philip Dykema, Scott Lindquist, Michael Boeckh, Janet A. Englund, Michael Famulare, Barry R. Lutz, Mark J. Rieder, Lea M. S…	Washington State Department of Health	Seattle Flu Study
UPLOAD|hCoV-19/USA/AK-PHL676/2020|EPI_ISL_586254|2020-06-29	hCoV-19/USA/WA-S2463/2020	EPI_ISL_497095	GR	B.1.1.291	5.0	5.0	North America / USA / Washington / Yakima County	2020-06-14	2020-07-24	Deborah A. Nickerson, Chris D. Frazar, Jover Lee, Benjamin Pelle, Matthew Richardson, Amanda Adler, Elisabeth Brandstetter, Peter D. Han, Kairsten Fay, Misja Ilcisin, Kirsten Lacombe, Thomas R. Sibley, Melissa Truong, Caitlin R. Wolf, Romesh Gautom, Geoff Melly, Brian Hiatt, Philip Dykema, Scott Lindquist, Michael Boeckh, Janet A. Englund, Michael Famulare, Barry R. Lutz, Mark J. Rieder, Lea M. S…	Washington State Department of Health	Seattle Flu Study
UPLOAD|hCoV-19/USA/AK-PHL676/2020|EPI_ISL_586254|2020-06-29	hCoV-19/USA/WA-S2016/2020	EPI_ISL_497444	GR	B.1.1.291	5.0	5.0	North America / USA / Washington / Yakima County	2020-06-04	2020-07-24	Deborah A. Nickerson, Chris D. Frazar, Jover Lee, Benjamin Pelle, Matthew Richardson, Amanda Adler, Elisabeth Brandstetter, Peter D. Han, Kairsten Fay, Misja Ilcisin, Kirsten Lacombe, Thomas R. Sibley, Melissa Truong, Caitlin R. Wolf, Romesh Gautom, Geoff Melly, Brian Hiatt, Philip Dykema, Scott Lindquist, Michael Boeckh, Janet A. Englund, Michael Famulare, Barry R. Lutz, Mark J. Rieder, Lea M. S…	Washington State Department of Health	Seattle Flu Study
UPLOAD|hCoV-19/USA/AK-PHL676/2020|EPI_ISL_586254|2020-06-29	hCoV-19/USA/WA-S2034/2020	EPI_ISL_497462	GR	B.1.1.291	5.0	5.0	North America / USA / Washington / Yakima County	2020-06-07	2020-07-24	Deborah A. Nickerson, Chris D. Frazar, Jover Lee, Benjamin Pelle, Matthew Richardson, Amanda Adler, Elisabeth Brandstetter, Peter D. Han, Kairsten Fay, Misja Ilcisin, Kirsten Lacombe, Thomas R. Sibley, Melissa Truong, Caitlin R. Wolf, Romesh Gautom, Geoff Melly, Brian Hiatt, Philip Dykema, Scott Lindquist, Michael Boeckh, Janet A. Englund, Michael Famulare, Barry R. Lutz, Mark J. Rieder, Lea M. S…	Washington State Department of Health	Seattle Flu Study
UPLOAD|hCoV-19/USA/AK-PHL676/2020|EPI_ISL_586254|2020-06-29	hCoV-19/USA/WA-S2072/2020	EPI_ISL_497500	GR	B.1.1.291	5.0	5.0	North America / USA / Washington / Yakima County	2020-06-05	2020-07-24	Deborah A. Nickerson, Chris D. Frazar, Jover Lee, Benjamin Pelle, Matthew Richardson, Amanda Adler, Elisabeth Brandstetter, Peter D. Han, Kairsten Fay, Misja Ilcisin, Kirsten Lacombe, Thomas R. Sibley, Melissa Truong, Caitlin R. Wolf, Romesh Gautom, Geoff Melly, Brian Hiatt, Philip Dykema, Scott Lindquist, Michael Boeckh, Janet A. Englund, Michael Famulare, Barry R. Lutz, Mark J. Rieder, Lea M. S…	Washington State Department of Health	Seattle Flu Study
UPLOAD|hCoV-19/USA/AK-PHL676/2020|EPI_ISL_586254|2020-06-29	hCoV-19/USA/WA-S2129/2020	EPI_ISL_497557	GR	B.1.1.291	5.0	5.0	North America / USA / Washington / Yakima County	2020-06-07	2020-07-24	Deborah A. Nickerson, Chris D. Frazar, Jover Lee, Benjamin Pelle, Matthew Richardson, Amanda Adler, Elisabeth Brandstetter, Peter D. Han, Kairsten Fay, Misja Ilcisin, Kirsten Lacombe, Thomas R. Sibley, Melissa Truong, Caitlin R. Wolf, Romesh Gautom, Geoff Melly, Brian Hiatt, Philip Dykema, Scott Lindquist, Michael Boeckh, Janet A. Englund, Michael Famulare, Barry R. Lutz, Mark J. Rieder, Lea M. S…	Washington State Department of Health	Seattle Flu Study
UPLOAD|hCoV-19/USA/AK-PHL676/2020|EPI_ISL_586254|2020-06-29	hCoV-19/USA/WA-S2136/2020	EPI_ISL_497564	GR	B.1.1.291	5.0	5.0	North America / USA / Washington / Yakima County	2020-06-08	2020-07-24	Deborah A. Nickerson, Chris D. Frazar, Jover Lee, Benjamin Pelle, Matthew Richardson, Amanda Adler, Elisabeth Brandstetter, Peter D. Han, Kairsten Fay, Misja Ilcisin, Kirsten Lacombe, Thomas R. Sibley, Melissa Truong, Caitlin R. Wolf, Romesh Gautom, Geoff Melly, Brian Hiatt, Philip Dykema, Scott Lindquist, Michael Boeckh, Janet A. Englund, Michael Famulare, Barry R. Lutz, Mark J. Rieder, Lea M. S…	Washington State Department of Health	Seattle Flu Study
UPLOAD|hCoV-19/USA/AK-PHL676/2020|EPI_ISL_586254|2020-06-29	hCoV-19/USA/WA-S2176/2020	EPI_ISL_497604	GR	B.1.1.291	5.0	5.0	North America / USA / Washington / Yakima County	2020-06-08	2020-07-24	Deborah A. Nickerson, Chris D. Frazar, Jover Lee, Benjamin Pelle, Matthew Richardson, Amanda Adler, Elisabeth Brandstetter, Peter D. Han, Kairsten Fay, Misja Ilcisin, Kirsten Lacombe, Thomas R. Sibley, Melissa Truong, Caitlin R. Wolf, Romesh Gautom, Geoff Melly, Brian Hiatt, Philip Dykema, Scott Lindquist, Michael Boeckh, Janet A. Englund, Michael Famulare, Barry R. Lutz, Mark J. Rieder, Lea M. S…	Washington State Department of Health	Seattle Flu Study
UPLOAD|hCoV-19/USA/AK-PHL676/2020|EPI_ISL_586254|2020-06-29	hCoV-19/USA/WA-S2006/2020	EPI_ISL_497434	GR	B.1.1.291	5.0	6.0	North America / USA / Washington / Yakima County	2020-06-05	2020-07-24	Deborah A. Nickerson, Chris D. Frazar, Jover Lee, Benjamin Pelle, Matthew Richardson, Amanda Adler, Elisabeth Brandstetter, Peter D. Han, Kairsten Fay, Misja Ilcisin, Kirsten Lacombe, Thomas R. Sibley, Melissa Truong, Caitlin R. Wolf, Romesh Gautom, Geoff Melly, Brian Hiatt, Philip Dykema, Scott Lindquist, Michael Boeckh, Janet A. Englund, Michael Famulare, Barry R. Lutz, Mark J. Rieder, Lea M. S…	Washington State Department of Health	Seattle Flu Study
UPLOAD|hCoV-19/USA/AK-PHL676/2020|EPI_ISL_586254|2020-06-29	hCoV-19/USA/WA-S1369/2020	EPI_ISL_495819	GR	B.1.1.291	5.0	6.0	North America / USA / Washington / Yakima County	2020-05-18	2020-07-23	Deborah A. Nickerson, Chris D. Frazar, Jover Lee, Benjamin Pelle, Matthew Richardson, Amanda Adler, Elisabeth Brandstetter, Peter D. Han, Kairsten Fay, Misja Ilcisin, Kirsten Lacombe, Thomas R. Sibley, Melissa Truong, Caitlin R. Wolf, Romesh Gautom, Geoff	Washington State Department of Health	Seattle Flu Study
UPLOAD|hCoV-19/USA/AK-PHL676/2020|EPI_ISL_586254|2020-06-29	hCoV-19/USA/WA-S1714/2020	EPI_ISL_496140	GR	B.1.1.291	5.0	6.0	North America / USA / Washington / Yakima County	2020-06-01	2020-07-24	Deborah A. Nickerson, Chris D. Frazar, Jover Lee, Benjamin Pelle, Matthew Richardson, Amanda Adler, Elisabeth Brandstetter, Peter D. Han, Kairsten Fay, Misja Ilcisin, Kirsten Lacombe, Thomas R. Sibley, Melissa Truong, Caitlin R. Wolf, Romesh Gautom, Geoff Melly, Brian Hiatt, Philip Dykema, Scott Lindquist, Michael Boeckh, Janet A. Englund, Michael Famulare, Barry R. Lutz, Mark J. Rieder, Lea M. S…	Washington State Department of Health	Seattle Flu Study
UPLOAD|hCoV-19/USA/AK-PHL676/2020|EPI_ISL_586254|2020-06-29	hCoV-19/USA/WA-S2522/2020	EPI_ISL_497154	GR	B.1.1.291	5.0	6.0	North America / USA / Washington / Yakima County	2020-06-15	2020-07-24	Deborah A. Nickerson, Chris D. Frazar, Jover Lee, Benjamin Pelle, Matthew Richardson, Amanda Adler, Elisabeth Brandstetter, Peter D. Han, Kairsten Fay, Misja Ilcisin, Kirsten Lacombe, Thomas R. Sibley, Melissa Truong, Caitlin R. Wolf, Romesh Gautom, Geoff Melly, Brian Hiatt, Philip Dykema, Scott Lindquist, Michael Boeckh, Janet A. Englund, Michael Famulare, Barry R. Lutz, Mark J. Rieder, Lea M. S…	Washington State Department of Health	Seattle Flu Study
UPLOAD|hCoV-19/USA/AK-PHL676/2020|EPI_ISL_586254|2020-06-29	hCoV-19/USA/WA-S2108/2020	EPI_ISL_497536	GR	B.1.1.291	5.0	6.0	North America / USA / Washington / Yakima County	2020-06-08	2020-07-24	Deborah A. Nickerson, Chris D. Frazar, Jover Lee, Benjamin Pelle, Matthew Richardson, Amanda Adler, Elisabeth Brandstetter, Peter D. Han, Kairsten Fay, Misja Ilcisin, Kirsten Lacombe, Thomas R. Sibley, Melissa Truong, Caitlin R. Wolf, Romesh Gautom, Geoff Melly, Brian Hiatt, Philip Dykema, Scott Lindquist, Michael Boeckh, Janet A. Englund, Michael Famulare, Barry R. Lutz, Mark J. Rieder, Lea M. S…	Washington State Department of Health	Seattle Flu Study
UPLOAD|hCoV-19/USA/AK-PHL676/2020|EPI_ISL_586254|2020-06-29	hCoV-19/USA/WA-S2604/2020	EPI_ISL_497236	GR	B.1.1.291	5.0	6.0	North America / USA / Washington / Pierce County	2020-06-19	2020-07-24	Deborah A. Nickerson, Chris D. Frazar, Jover Lee, Benjamin Pelle, Matthew Richardson, Amanda Adler, Elisabeth Brandstetter, Peter D. Han, Kairsten Fay, Misja Ilcisin, Kirsten Lacombe, Thomas R. Sibley, Melissa Truong, Caitlin R. Wolf, Romesh Gautom, Geoff Melly, Brian Hiatt, Philip Dykema, Scott Lindquist, Michael Boeckh, Janet A. Englund, Michael Famulare, Barry R. Lutz, Mark J. Rieder, Lea M. S…	Washington State Department of Health	Seattle Flu Study
UPLOAD|hCoV-19/USA/AK-PHL676/2020|EPI_ISL_586254|2020-06-29	hCoV-19/USA/OR-OSPHL01136/2021	EPI_ISL_2839158	GR	B.1.1.291	5.0	6.0	North America / USA / Oregon / Umatilla County	2020-06-23	2021-07-07	Rafia Razzaque, Eugene Yeboah, Vanda Makris, Laura Tsaknaridis, John Fontana and Shane Sevey	Oregon State Public Health Laboratory	Oregon State Public Health Laboratory
UPLOAD|hCoV-19/USA/AK-PHL676/2020|EPI_ISL_586254|2020-06-29	hCoV-19/USA/OR-OSPHL01178/2021	EPI_ISL_2893449	GR	B.1.1.291	5.0	6.0	North America / USA / Oregon / Morrow County	2020-06-29	2021-07-11	Rafia Razzaque, Eugene Yeboah, Vanda Makris, Laura Tsaknaridis, John Fontana and Shane Sevey	Oregon State Public Health Laboratory	Oregon State Public Health Laboratory
UPLOAD|hCoV-19/USA/AK-PHL676/2020|EPI_ISL_586254|2020-06-29	hCoV-19/USA/OR-OSPHL01180/2021	EPI_ISL_2893451	GR	B.1.1.291	5.0	6.0	North America / USA / Oregon / Morrow County	2020-06-29	2021-07-11	Rafia Razzaque, Eugene Yeboah, Vanda Makris, Laura Tsaknaridis, John Fontana and Shane Sevey	Oregon State Public Health Laboratory	Oregon State Public Health Laboratory
UPLOAD|hCoV-19/USA/AK-PHL676/2020|EPI_ISL_586254|2020-06-29	hCoV-19/USA/OR-OSPHL01181/2021	EPI_ISL_2893452	GR	B.1.1.291	5.0	6.0	North America / USA / Oregon / Morrow County	2020-06-29	2021-07-11	Rafia Razzaque, Eugene Yeboah, Vanda Makris, Laura Tsaknaridis, John Fontana and Shane Sevey	Oregon State Public Health Laboratory	Oregon State Public Health Laboratory
UPLOAD|hCoV-19/USA/AK-PHL676/2020|EPI_ISL_586254|2020-06-29	hCoV-19/USA/WA-UW-5500860/2020	EPI_ISL_2773882	GR	B.1.1.291	5.0	6.0	North America / USA / Washington	2020-07-03	2021-07-01	Pavitra Roychoudhury, Hong Xie, Lasata Shrestha, Shah Mohamed Bakhash, Margaret Mills, Noah Baker, Sean Ellis, Meei-Li Huang, Keith R Jerome, Alexander Greninger	UW Virology Lab	UW Virology Lab
UPLOAD|hCoV-19/USA/AK-PHL676/2020|EPI_ISL_586254|2020-06-29	hCoV-19/USA/WA-UW-3600642/2020	EPI_ISL_2790554	GR	B.1.1.291	5.0	6.0	North America / USA / Washington	2020-07-05	2021-07-02	Pavitra Roychoudhury, Hong Xie, Lasata Shrestha, Shah Mohamed Bakhash, Margaret Mills, Noah Baker, Sean Ellis, Meei-Li Huang, Keith R Jerome, Alexander Greninger	UW Virology Lab	UW Virology Lab
UPLOAD|hCoV-19/USA/AK-PHL676/2020|EPI_ISL_586254|2020-06-29	hCoV-19/USA/WA-UW-3600728/2020	EPI_ISL_2790555	GR	B.1.1.291	5.0	6.0	North America / USA / Washington	2020-07-07	2021-07-02	Pavitra Roychoudhury, Hong Xie, Lasata Shrestha, Shah Mohamed Bakhash, Margaret Mills, Noah Baker, Sean Ellis, Meei-Li Huang, Keith R Jerome, Alexander Greninger	UW Virology Lab	UW Virology Lab
UPLOAD|hCoV-19/USA/AK-PHL676/2020|EPI_ISL_586254|2020-06-29	hCoV-19/USA/WA-UW-5500194/2020	EPI_ISL_2790587	GR	B.1.1.291	5.0	6.0	North America / USA / Washington	2020-07-05	2021-07-02	Pavitra Roychoudhury, Hong Xie, Lasata Shrestha, Shah Mohamed Bakhash, Margaret Mills, Noah Baker, Sean Ellis, Meei-Li Huang, Keith R Jerome, Alexander Greninger	UW Virology Lab	UW Virology Lab
UPLOAD|hCoV-19/USA/AK-PHL676/2020|EPI_ISL_586254|2020-06-29	hCoV-19/USA/WA-UW-5500502/2020	EPI_ISL_2790588	GR	B.1.1.291	5.0	6.0	North America / USA / Washington	2020-07-06	2021-07-02	Pavitra Roychoudhury, Hong Xie, Lasata Shrestha, Shah Mohamed Bakhash, Margaret Mills, Noah Baker, Sean Ellis, Meei-Li Huang, Keith R Jerome, Alexander Greninger	UW Virology Lab	UW Virology Lab
UPLOAD|hCoV-19/USA/AK-PHL676/2020|EPI_ISL_586254|2020-06-29	hCoV-19/USA/WA-UW-5500625/2020	EPI_ISL_2790589	GR	B.1.1.291	5.0	6.0	North America / USA / Washington	2020-07-07	2021-07-02	Pavitra Roychoudhury, Hong Xie, Lasata Shrestha, Shah Mohamed Bakhash, Margaret Mills, Noah Baker, Sean Ellis, Meei-Li Huang, Keith R Jerome, Alexander Greninger	UW Virology Lab	UW Virology Lab
UPLOAD|hCoV-19/USA/AK-PHL676/2020|EPI_ISL_586254|2020-06-29	hCoV-19/USA/WA-UW-5500735/2020	EPI_ISL_2790590	GR	B.1.1.291	5.0	6.0	North America / USA / Washington	2020-07-08	2021-07-02	Pavitra Roychoudhury, Hong Xie, Lasata Shrestha, Shah Mohamed Bakhash, Margaret Mills, Noah Baker, Sean Ellis, Meei-Li Huang, Keith R Jerome, Alexander Greninger	UW Virology Lab	UW Virology Lab
UPLOAD|hCoV-19/USA/AK-PHL676/2020|EPI_ISL_586254|2020-06-29	hCoV-19/USA/WA-UW-5500069/2020	EPI_ISL_2790591	GR	B.1.1.291	5.0	6.0	North America / USA / Washington	2020-07-09	2021-07-02	Pavitra Roychoudhury, Hong Xie, Lasata Shrestha, Shah Mohamed Bakhash, Margaret Mills, Noah Baker, Sean Ellis, Meei-Li Huang, Keith R Jerome, Alexander Greninger	UW Virology Lab	UW Virology Lab
UPLOAD|hCoV-19/USA/AK-PHL676/2020|EPI_ISL_586254|2020-06-29	hCoV-19/USA/WA-UW-5500680/2020	EPI_ISL_2790592	GR	B.1.1.291	5.0	6.0	North America / USA / Washington	2020-07-11	2021-07-02	Pavitra Roychoudhury, Hong Xie, Lasata Shrestha, Shah Mohamed Bakhash, Margaret Mills, Noah Baker, Sean Ellis, Meei-Li Huang, Keith R Jerome, Alexander Greninger	UW Virology Lab	UW Virology Lab
UPLOAD|hCoV-19/USA/AK-PHL676/2020|EPI_ISL_586254|2020-06-29	hCoV-19/USA/WA-UW-3600025/2020	EPI_ISL_2791149	GR	B.1.1.291	5.0	6.0	North America / USA / Washington	2020-06-18	2021-07-02	Pavitra Roychoudhury, Hong Xie, Lasata Shrestha, Shah Mohamed Bakhash, Margaret Mills, Noah Baker, Sean Ellis, Meei-Li Huang, Keith R Jerome, Alexander Greninger	UW Virology Lab	UW Virology Lab
UPLOAD|hCoV-19/USA/AK-PHL676/2020|EPI_ISL_586254|2020-06-29	hCoV-19/USA/WA-UW-3601051/2020	EPI_ISL_2791150	GR	B.1.1.291	5.0	6.0	North America / USA / Washington	2020-06-19	2021-07-02	Pavitra Roychoudhury, Hong Xie, Lasata Shrestha, Shah Mohamed Bakhash, Margaret Mills, Noah Baker, Sean Ellis, Meei-Li Huang, Keith R Jerome, Alexander Greninger	UW Virology Lab	UW Virology Lab
UPLOAD|hCoV-19/USA/AK-PHL676/2020|EPI_ISL_586254|2020-06-29	hCoV-19/USA/WA-UW-3600621/2020	EPI_ISL_2791151	GR	B.1.1.291	5.0	6.0	North America / USA / Washington	2020-06-20	2021-07-02	Pavitra Roychoudhury, Hong Xie, Lasata Shrestha, Shah Mohamed Bakhash, Margaret Mills, Noah Baker, Sean Ellis, Meei-Li Huang, Keith R Jerome, Alexander Greninger	UW Virology Lab	UW Virology Lab
UPLOAD|hCoV-19/USA/AK-PHL676/2020|EPI_ISL_586254|2020-06-29	hCoV-19/USA/WA-UW-3600952/2020	EPI_ISL_2791152	GR	B.1.1.291	5.0	6.0	North America / USA / Washington	2020-06-21	2021-07-02	Pavitra Roychoudhury, Hong Xie, Lasata Shrestha, Shah Mohamed Bakhash, Margaret Mills, Noah Baker, Sean Ellis, Meei-Li Huang, Keith R Jerome, Alexander Greninger	UW Virology Lab	UW Virology Lab
UPLOAD|hCoV-19/USA/AK-PHL676/2020|EPI_ISL_586254|2020-06-29	hCoV-19/USA/WA-UW-3601004/2020	EPI_ISL_2791159	GR	B.1.1.291	5.0	6.0	North America / USA / Washington	2020-06-27	2021-07-02	Pavitra Roychoudhury, Hong Xie, Lasata Shrestha, Shah Mohamed Bakhash, Margaret Mills, Noah Baker, Sean Ellis, Meei-Li Huang, Keith R Jerome, Alexander Greninger	UW Virology Lab	UW Virology Lab
UPLOAD|hCoV-19/USA/AK-PHL676/2020|EPI_ISL_586254|2020-06-29	hCoV-19/USA/WA-UW-3600500/2020	EPI_ISL_2791160	GR	B.1.1.291	5.0	6.0	North America / USA / Washington	2020-06-29	2021-07-02	Pavitra Roychoudhury, Hong Xie, Lasata Shrestha, Shah Mohamed Bakhash, Margaret Mills, Noah Baker, Sean Ellis, Meei-Li Huang, Keith R Jerome, Alexander Greninger	UW Virology Lab	UW Virology Lab
UPLOAD|hCoV-19/USA/AK-PHL676/2020|EPI_ISL_586254|2020-06-29	hCoV-19/USA/WA-UW-3600162/2020	EPI_ISL_2791161	GR	B.1.1.291	5.0	6.0	North America / USA / Washington	2020-06-30	2021-07-02	Pavitra Roychoudhury, Hong Xie, Lasata Shrestha, Shah Mohamed Bakhash, Margaret Mills, Noah Baker, Sean Ellis, Meei-Li Huang, Keith R Jerome, Alexander Greninger	UW Virology Lab	UW Virology Lab
UPLOAD|hCoV-19/USA/AK-PHL676/2020|EPI_ISL_586254|2020-06-29	hCoV-19/USA/WA-UW-3600708/2020	EPI_ISL_2791162	GR	B.1.1.291	5.0	6.0	North America / USA / Washington	2020-07-01	2021-07-02	Pavitra Roychoudhury, Hong Xie, Lasata Shrestha, Shah Mohamed Bakhash, Margaret Mills, Noah Baker, Sean Ellis, Meei-Li Huang, Keith R Jerome, Alexander Greninger	UW Virology Lab	UW Virology Lab
UPLOAD|hCoV-19/USA/AK-PHL676/2020|EPI_ISL_586254|2020-06-29	hCoV-19/USA/WA-UW-3600318/2020	EPI_ISL_2791163	GR	B.1.1.291	5.0	6.0	North America / USA / Washington	2020-06-30	2021-07-02	Pavitra Roychoudhury, Hong Xie, Lasata Shrestha, Shah Mohamed Bakhash, Margaret Mills, Noah Baker, Sean Ellis, Meei-Li Huang, Keith R Jerome, Alexander Greninger	UW Virology Lab	UW Virology Lab
UPLOAD|hCoV-19/USA/AK-PHL676/2020|EPI_ISL_586254|2020-06-29	hCoV-19/USA/WA-UW-3601022/2020	EPI_ISL_2791164	GR	B.1.1.291	5.0	6.0	North America / USA / Washington	2020-07-01	2021-07-02	Pavitra Roychoudhury, Hong Xie, Lasata Shrestha, Shah Mohamed Bakhash, Margaret Mills, Noah Baker, Sean Ellis, Meei-Li Huang, Keith R Jerome, Alexander Greninger	UW Virology Lab	UW Virology Lab
UPLOAD|hCoV-19/USA/AK-PHL676/2020|EPI_ISL_586254|2020-06-29	hCoV-19/USA/WA-UW-3600414/2020	EPI_ISL_2791165	GR	B.1.1.291	5.0	6.0	North America / USA / Washington	2020-07-04	2021-07-02	Pavitra Roychoudhury, Hong Xie, Lasata Shrestha, Shah Mohamed Bakhash, Margaret Mills, Noah Baker, Sean Ellis, Meei-Li Huang, Keith R Jerome, Alexander Greninger	UW Virology Lab	UW Virology Lab
UPLOAD|hCoV-19/USA/AK-PHL676/2020|EPI_ISL_586254|2020-06-29	hCoV-19/USA/WA-UW-3600255/2020	EPI_ISL_2791170	GR	B.1.1.291	5.0	6.0	North America / USA / Washington	2020-07-02	2021-07-02	Pavitra Roychoudhury, Hong Xie, Lasata Shrestha, Shah Mohamed Bakhash, Margaret Mills, Noah Baker, Sean Ellis, Meei-Li Huang, Keith R Jerome, Alexander Greninger	UW Virology Lab	UW Virology Lab
UPLOAD|hCoV-19/USA/AK-PHL676/2020|EPI_ISL_586254|2020-06-29	hCoV-19/USA/WA-UW-3600514/2020	EPI_ISL_2791173	GR	B.1.1.291	5.0	6.0	North America / USA / Washington	2020-07-04	2021-07-02	Pavitra Roychoudhury, Hong Xie, Lasata Shrestha, Shah Mohamed Bakhash, Margaret Mills, Noah Baker, Sean Ellis, Meei-Li Huang, Keith R Jerome, Alexander Greninger	UW Virology Lab	UW Virology Lab
UPLOAD|hCoV-19/USA/AK-PHL676/2020|EPI_ISL_586254|2020-06-29	hCoV-19/USA/OR-OSPHL01131/2021	EPI_ISL_2839133	GR	B.1.1.291	5.0	6.0	North America / USA / Oregon / Umatilla County	2020-06-20	2021-07-07	Rafia Razzaque, Eugene Yeboah, Vanda Makris, Laura Tsaknaridis, John Fontana and Shane Sevey	Oregon State Public Health Laboratory	Oregon State Public Health Laboratory
UPLOAD|hCoV-19/USA/AK-PHL676/2020|EPI_ISL_586254|2020-06-29	hCoV-19/USA/WA-S1820/2020	EPI_ISL_496246	GR	B.1.1.291	5.0	6.0	North America / USA / Washington / Yakima County	2020-06-02	2020-07-24	Deborah A. Nickerson, Chris D. Frazar, Jover Lee, Benjamin Pelle, Matthew Richardson, Amanda Adler, Elisabeth Brandstetter, Peter D. Han, Kairsten Fay, Misja Ilcisin, Kirsten Lacombe, Thomas R. Sibley, Melissa Truong, Caitlin R. Wolf, Romesh Gautom, Geoff Melly, Brian Hiatt, Philip Dykema, Scott Lindquist, Michael Boeckh, Janet A. Englund, Michael Famulare, Barry R. Lutz, Mark J. Rieder, Lea M. S…	Washington State Department of Health	Seattle Flu Study
UPLOAD|hCoV-19/USA/AK-PHL676/2020|EPI_ISL_586254|2020-06-29	hCoV-19/USA/WA-UW-3601050/2020	EPI_ISL_2791063	GR	B.1.1.291	5.0	6.0	North America / USA / Washington	2020-05-24	2021-07-02	Pavitra Roychoudhury, Hong Xie, Lasata Shrestha, Shah Mohamed Bakhash, Margaret Mills, Noah Baker, Sean Ellis, Meei-Li Huang, Keith R Jerome, Alexander Greninger	UW Virology Lab	UW Virology Lab
UPLOAD|hCoV-19/USA/AK-PHL676/2020|EPI_ISL_586254|2020-06-29	hCoV-19/USA/WA-UW-3600155/2020	EPI_ISL_2791064	GR	B.1.1.291	5.0	6.0	North America / USA / Washington	2020-05-29	2021-07-02	Pavitra Roychoudhury, Hong Xie, Lasata Shrestha, Shah Mohamed Bakhash, Margaret Mills, Noah Baker, Sean Ellis, Meei-Li Huang, Keith R Jerome, Alexander Greninger	UW Virology Lab	UW Virology Lab
UPLOAD|hCoV-19/USA/AK-PHL676/2020|EPI_ISL_586254|2020-06-29	hCoV-19/USA/WA-UW-3601091/2020	EPI_ISL_2791065	GR	B.1.1.291	5.0	6.0	North America / USA / Washington	2020-05-30	2021-07-02	Pavitra Roychoudhury, Hong Xie, Lasata Shrestha, Shah Mohamed Bakhash, Margaret Mills, Noah Baker, Sean Ellis, Meei-Li Huang, Keith R Jerome, Alexander Greninger	UW Virology Lab	UW Virology Lab
UPLOAD|hCoV-19/USA/AK-PHL676/2020|EPI_ISL_586254|2020-06-29	hCoV-19/USA/WA-UW-3600867/2020	EPI_ISL_2791066	GR	B.1.1.291	5.0	6.0	North America / USA / Washington	2020-06-01	2021-07-02	Pavitra Roychoudhury, Hong Xie, Lasata Shrestha, Shah Mohamed Bakhash, Margaret Mills, Noah Baker, Sean Ellis, Meei-Li Huang, Keith R Jerome, Alexander Greninger	UW Virology Lab	UW Virology Lab
UPLOAD|hCoV-19/USA/AK-PHL676/2020|EPI_ISL_586254|2020-06-29	hCoV-19/USA/WA-UW-3600959/2020	EPI_ISL_2791090	GR	B.1.1.291	5.0	6.0	North America / USA / Washington	2020-06-08	2021-07-02	Pavitra Roychoudhury, Hong Xie, Lasata Shrestha, Shah Mohamed Bakhash, Margaret Mills, Noah Baker, Sean Ellis, Meei-Li Huang, Keith R Jerome, Alexander Greninger	UW Virology Lab	UW Virology Lab
UPLOAD|hCoV-19/USA/AK-PHL676/2020|EPI_ISL_586254|2020-06-29	hCoV-19/USA/WA-UW-3600393/2020	EPI_ISL_2791091	GR	B.1.1.291	5.0	6.0	North America / USA / Washington	2020-06-09	2021-07-02	Pavitra Roychoudhury, Hong Xie, Lasata Shrestha, Shah Mohamed Bakhash, Margaret Mills, Noah Baker, Sean Ellis, Meei-Li Huang, Keith R Jerome, Alexander Greninger	UW Virology Lab	UW Virology Lab
UPLOAD|hCoV-19/USA/AK-PHL676/2020|EPI_ISL_586254|2020-06-29	hCoV-19/USA/WA-UW-3600406/2020	EPI_ISL_2791100	GR	B.1.1.291	5.0	6.0	North America / USA / Washington	2020-06-13	2021-07-02	Pavitra Roychoudhury, Hong Xie, Lasata Shrestha, Shah Mohamed Bakhash, Margaret Mills, Noah Baker, Sean Ellis, Meei-Li Huang, Keith R Jerome, Alexander Greninger	UW Virology Lab	UW Virology Lab
UPLOAD|hCoV-19/USA/AK-PHL676/2020|EPI_ISL_586254|2020-06-29	hCoV-19/USA/WA-UW-3600029/2020	EPI_ISL_2791101	GR	B.1.1.291	5.0	6.0	North America / USA / Washington	2020-06-15	2021-07-02	Pavitra Roychoudhury, Hong Xie, Lasata Shrestha, Shah Mohamed Bakhash, Margaret Mills, Noah Baker, Sean Ellis, Meei-Li Huang, Keith R Jerome, Alexander Greninger	UW Virology Lab	UW Virology Lab
UPLOAD|hCoV-19/USA/AK-PHL676/2020|EPI_ISL_586254|2020-06-29	hCoV-19/USA/WA-UW-3600444/2020	EPI_ISL_2791103	GR	B.1.1.291	5.0	6.0	North America / USA / Washington	2020-06-12	2021-07-02	Pavitra Roychoudhury, Hong Xie, Lasata Shrestha, Shah Mohamed Bakhash, Margaret Mills, Noah Baker, Sean Ellis, Meei-Li Huang, Keith R Jerome, Alexander Greninger	UW Virology Lab	UW Virology Lab
UPLOAD|hCoV-19/USA/AK-PHL676/2020|EPI_ISL_586254|2020-06-29	hCoV-19/USA/WA-UW-3600159/2020	EPI_ISL_2791104	GR	B.1.1.291	5.0	6.0	North America / USA / Washington	2020-06-13	2021-07-02	Pavitra Roychoudhury, Hong Xie, Lasata Shrestha, Shah Mohamed Bakhash, Margaret Mills, Noah Baker, Sean Ellis, Meei-Li Huang, Keith R Jerome, Alexander Greninger	UW Virology Lab	UW Virology Lab
UPLOAD|hCoV-19/USA/AK-PHL676/2020|EPI_ISL_586254|2020-06-29	hCoV-19/USA/WA-S1776/2020	EPI_ISL_496202	GR	B.1.1.291	5.0	7.0	North America / USA / Washington / Yakima County	2020-06-01	2020-07-24	Deborah A. Nickerson, Chris D. Frazar, Jover Lee, Benjamin Pelle, Matthew Richardson, Amanda Adler, Elisabeth Brandstetter, Peter D. Han, Kairsten Fay, Misja Ilcisin, Kirsten Lacombe, Thomas R. Sibley, Melissa Truong, Caitlin R. Wolf, Romesh Gautom, Geoff Melly, Brian Hiatt, Philip Dykema, Scott Lindquist, Michael Boeckh, Janet A. Englund, Michael Famulare, Barry R. Lutz, Mark J. Rieder, Lea M. S…	Washington State Department of Health	Seattle Flu Study
UPLOAD|hCoV-19/USA/AK-PHL676/2020|EPI_ISL_586254|2020-06-29	hCoV-19/USA/WA-UW-3600749/2020	EPI_ISL_2790444	GR	B.1.1.291	5.0	7.0	North America / USA / Washington	2020-06-01	2021-07-02	Pavitra Roychoudhury, Hong Xie, Lasata Shrestha, Shah Mohamed Bakhash, Margaret Mills, Noah Baker, Sean Ellis, Meei-Li Huang, Keith R Jerome, Alexander Greninger	UW Virology Lab	UW Virology Lab
UPLOAD|hCoV-19/USA/AK-PHL676/2020|EPI_ISL_586254|2020-06-29	hCoV-19/USA/WA-S2150/2020	EPI_ISL_497578	GR	B.1.1.291	5.0	7.0	North America / USA / Washington / Whatcom County	2020-06-08	2020-07-24	Deborah A. Nickerson, Chris D. Frazar, Jover Lee, Benjamin Pelle, Matthew Richardson, Amanda Adler, Elisabeth Brandstetter, Peter D. Han, Kairsten Fay, Misja Ilcisin, Kirsten Lacombe, Thomas R. Sibley, Melissa Truong, Caitlin R. Wolf, Romesh Gautom, Geoff Melly, Brian Hiatt, Philip Dykema, Scott Lindquist, Michael Boeckh, Janet A. Englund, Michael Famulare, Barry R. Lutz, Mark J. Rieder, Lea M. S…	Washington State Department of Health	Seattle Flu Study
UPLOAD|hCoV-19/USA/AK-PHL676/2020|EPI_ISL_586254|2020-06-29	hCoV-19/USA/WA-UW-3600858/2020	EPI_ISL_2791097	GR	B.1.1.291	5.0	7.0	North America / USA / Washington	2020-06-12	2021-07-02	Pavitra Roychoudhury, Hong Xie, Lasata Shrestha, Shah Mohamed Bakhash, Margaret Mills, Noah Baker, Sean Ellis, Meei-Li Huang, Keith R Jerome, Alexander Greninger	UW Virology Lab	UW Virology Lab
UPLOAD|hCoV-19/USA/AK-PHL676/2020|EPI_ISL_586254|2020-06-29	hCoV-19/USA/WA-UW-3600213/2020	EPI_ISL_2791098	GR	B.1.1.291	5.0	7.0	North America / USA / Washington	2020-06-13	2021-07-02	Pavitra Roychoudhury, Hong Xie, Lasata Shrestha, Shah Mohamed Bakhash, Margaret Mills, Noah Baker, Sean Ellis, Meei-Li Huang, Keith R Jerome, Alexander Greninger	UW Virology Lab	UW Virology Lab
UPLOAD|hCoV-19/USA/AK-PHL676/2020|EPI_ISL_586254|2020-06-29	hCoV-19/USA/WA-UW-3600085/2020	EPI_ISL_2791099	GR	B.1.1.291	5.0	7.0	North America / USA / Washington	2020-06-14	2021-07-02	Pavitra Roychoudhury, Hong Xie, Lasata Shrestha, Shah Mohamed Bakhash, Margaret Mills, Noah Baker, Sean Ellis, Meei-Li Huang, Keith R Jerome, Alexander Greninger	UW Virology Lab	UW Virology Lab
UPLOAD|hCoV-19/USA/AK-PHL676/2020|EPI_ISL_586254|2020-06-29	hCoV-19/USA/WA-UW-3600875/2020	EPI_ISL_2791062	GR	B.1.1.291	5.0	7.0	North America / USA / Washington	2020-05-23	2021-07-02	Pavitra Roychoudhury, Hong Xie, Lasata Shrestha, Shah Mohamed Bakhash, Margaret Mills, Noah Baker, Sean Ellis, Meei-Li Huang, Keith R Jerome, Alexander Greninger	UW Virology Lab	UW Virology Lab
UPLOAD|hCoV-19/USA/AK-PHL676/2020|EPI_ISL_586254|2020-06-29	hCoV-19/USA/WA-UW-14520/2020	EPI_ISL_776672	GR	B.1.1.291	5.0	7.0	North America / USA / Washington	2020-07-05	2021-01-07	Pavitra Roychoudhury, Hong Xie, Lasata Shrestha, Meei-Li Huang, Keith R Jerome, Alexander Greninger	UW Virology Lab	UW Virology Lab
UPLOAD|hCoV-19/USA/AK-PHL676/2020|EPI_ISL_586254|2020-06-29	hCoV-19/USA/WA-UW-16209/2020	EPI_ISL_776673	GR	B.1.1.291	5.0	7.0	North America / USA / Washington	2020-07-21	2021-01-07	Pavitra Roychoudhury, Hong Xie, Lasata Shrestha, Meei-Li Huang, Keith R Jerome, Alexander Greninger	UW Virology Lab	UW Virology Lab
UPLOAD|hCoV-19/USA/AK-PHL676/2020|EPI_ISL_586254|2020-06-29	hCoV-19/USA/WA-UW-16246/2020	EPI_ISL_776674	GR	B.1.1.291	5.0	7.0	North America / USA / Washington	2020-07-10	2021-01-07	Pavitra Roychoudhury, Hong Xie, Lasata Shrestha, Meei-Li Huang, Keith R Jerome, Alexander Greninger	UW Virology Lab	UW Virology Lab
UPLOAD|hCoV-19/USA/AK-PHL676/2020|EPI_ISL_586254|2020-06-29	hCoV-19/USA/WA-UW-3600571/2020	EPI_ISL_2784696	GR	B.1.1.291	5.0	7.0	North America / USA / Washington	2020-06-20	2021-07-02	Pavitra Roychoudhury, Hong Xie, Lasata Shrestha, Shah Mohamed Bakhash, Margaret Mills, Noah Baker, Sean Ellis, Meei-Li Huang, Keith R Jerome, Alexander Greninger	UW Virology Lab	UW Virology Lab
UPLOAD|hCoV-19/USA/AK-PHL676/2020|EPI_ISL_586254|2020-06-29	hCoV-19/USA/WA-UW-10505/2020	EPI_ISL_776676	GR	B.1.1.291	5.0	7.0	North America / USA / Washington	2020-06-09	2021-01-07	Pavitra Roychoudhury, Hong Xie, Lasata Shrestha, Meei-Li Huang, Keith R Jerome, Alexander Greninger	UW Virology Lab	UW Virology Lab
UPLOAD|hCoV-19/USA/AK-PHL676/2020|EPI_ISL_586254|2020-06-29	hCoV-19/USA/WA-S1768/2020	EPI_ISL_496194	GR	B.1.1.291	5.0	7.0	North America / USA / Washington / Yakima County	2020-06-01	2020-07-24	Deborah A. Nickerson, Chris D. Frazar, Jover Lee, Benjamin Pelle, Matthew Richardson, Amanda Adler, Elisabeth Brandstetter, Peter D. Han, Kairsten Fay, Misja Ilcisin, Kirsten Lacombe, Thomas R. Sibley, Melissa Truong, Caitlin R. Wolf, Romesh Gautom, Geoff Melly, Brian Hiatt, Philip Dykema, Scott Lindquist, Michael Boeckh, Janet A. Englund, Michael Famulare, Barry R. Lutz, Mark J. Rieder, Lea M. S…	Washington State Department of Health	Seattle Flu Study
UPLOAD|hCoV-19/USA/AK-PHL676/2020|EPI_ISL_586254|2020-06-29	hCoV-19/USA/WA-S1798/2020	EPI_ISL_496224	GR	B.1.1.291	5.0	7.0	North America / USA / Washington / Yakima County	2020-06-02	2020-07-24	Deborah A. Nickerson, Chris D. Frazar, Jover Lee, Benjamin Pelle, Matthew Richardson, Amanda Adler, Elisabeth Brandstetter, Peter D. Han, Kairsten Fay, Misja Ilcisin, Kirsten Lacombe, Thomas R. Sibley, Melissa Truong, Caitlin R. Wolf, Romesh Gautom, Geoff Melly, Brian Hiatt, Philip Dykema, Scott Lindquist, Michael Boeckh, Janet A. Englund, Michael Famulare, Barry R. Lutz, Mark J. Rieder, Lea M. S…	Washington State Department of Health	Seattle Flu Study
UPLOAD|hCoV-19/USA/AK-PHL676/2020|EPI_ISL_586254|2020-06-29	hCoV-19/USA/WA-S1808/2020	EPI_ISL_496234	GR	B.1.1.291	5.0	7.0	North America / USA / Washington / Yakima County	2020-06-02	2020-07-24	Deborah A. Nickerson, Chris D. Frazar, Jover Lee, Benjamin Pelle, Matthew Richardson, Amanda Adler, Elisabeth Brandstetter, Peter D. Han, Kairsten Fay, Misja Ilcisin, Kirsten Lacombe, Thomas R. Sibley, Melissa Truong, Caitlin R. Wolf, Romesh Gautom, Geoff Melly, Brian Hiatt, Philip Dykema, Scott Lindquist, Michael Boeckh, Janet A. Englund, Michael Famulare, Barry R. Lutz, Mark J. Rieder, Lea M. S…	Washington State Department of Health	Seattle Flu Study
UPLOAD|hCoV-19/USA/AK-PHL676/2020|EPI_ISL_586254|2020-06-29	hCoV-19/USA/WA-S1813/2020	EPI_ISL_496239	GR	B.1.1.291	5.0	7.0	North America / USA / Washington / Yakima County	2020-06-02	2020-07-24	Deborah A. Nickerson, Chris D. Frazar, Jover Lee, Benjamin Pelle, Matthew Richardson, Amanda Adler, Elisabeth Brandstetter, Peter D. Han, Kairsten Fay, Misja Ilcisin, Kirsten Lacombe, Thomas R. Sibley, Melissa Truong, Caitlin R. Wolf, Romesh Gautom, Geoff Melly, Brian Hiatt, Philip Dykema, Scott Lindquist, Michael Boeckh, Janet A. Englund, Michael Famulare, Barry R. Lutz, Mark J. Rieder, Lea M. S…	Washington State Department of Health	Seattle Flu Study
UPLOAD|hCoV-19/USA/AK-PHL676/2020|EPI_ISL_586254|2020-06-29	hCoV-19/USA/WA-S2342/2020	EPI_ISL_496974	GR	B.1.1.291	5.0	7.0	North America / USA / Washington / Yakima County	2020-06-12	2020-07-24	Deborah A. Nickerson, Chris D. Frazar, Jover Lee, Benjamin Pelle, Matthew Richardson, Amanda Adler, Elisabeth Brandstetter, Peter D. Han, Kairsten Fay, Misja Ilcisin, Kirsten Lacombe, Thomas R. Sibley, Melissa Truong, Caitlin R. Wolf, Romesh Gautom, Geoff Melly, Brian Hiatt, Philip Dykema, Scott Lindquist, Michael Boeckh, Janet A. Englund, Michael Famulare, Barry R. Lutz, Mark J. Rieder, Lea M. S…	Washington State Department of Health	Seattle Flu Study
UPLOAD|hCoV-19/USA/AK-PHL676/2020|EPI_ISL_586254|2020-06-29	hCoV-19/USA/WA-S2355/2020	EPI_ISL_496987	GR	B.1.1.291	5.0	7.0	North America / USA / Washington / Yakima County	2020-06-12	2020-07-24	Deborah A. Nickerson, Chris D. Frazar, Jover Lee, Benjamin Pelle, Matthew Richardson, Amanda Adler, Elisabeth Brandstetter, Peter D. Han, Kairsten Fay, Misja Ilcisin, Kirsten Lacombe, Thomas R. Sibley, Melissa Truong, Caitlin R. Wolf, Romesh Gautom, Geoff Melly, Brian Hiatt, Philip Dykema, Scott Lindquist, Michael Boeckh, Janet A. Englund, Michael Famulare, Barry R. Lutz, Mark J. Rieder, Lea M. S…	Washington State Department of Health	Seattle Flu Study
UPLOAD|hCoV-19/USA/AK-PHL676/2020|EPI_ISL_586254|2020-06-29	hCoV-19/USA/WA-S2610/2020	EPI_ISL_497242	GR	B.1.1.291	5.0	7.0	North America / USA / Washington / Yakima County	2020-06-18	2020-07-24	Deborah A. Nickerson, Chris D. Frazar, Jover Lee, Benjamin Pelle, Matthew Richardson, Amanda Adler, Elisabeth Brandstetter, Peter D. Han, Kairsten Fay, Misja Ilcisin, Kirsten Lacombe, Thomas R. Sibley, Melissa Truong, Caitlin R. Wolf, Romesh Gautom, Geoff Melly, Brian Hiatt, Philip Dykema, Scott Lindquist, Michael Boeckh, Janet A. Englund, Michael Famulare, Barry R. Lutz, Mark J. Rieder, Lea M. S…	Washington State Department of Health	Seattle Flu Study
UPLOAD|hCoV-19/USA/AK-PHL676/2020|EPI_ISL_586254|2020-06-29	hCoV-19/USA/WA-S1999/2020	EPI_ISL_497427	GR	B.1.1.291	5.0	7.0	North America / USA / Washington / Yakima County	2020-06-04	2020-07-24	Deborah A. Nickerson, Chris D. Frazar, Jover Lee, Benjamin Pelle, Matthew Richardson, Amanda Adler, Elisabeth Brandstetter, Peter D. Han, Kairsten Fay, Misja Ilcisin, Kirsten Lacombe, Thomas R. Sibley, Melissa Truong, Caitlin R. Wolf, Romesh Gautom, Geoff Melly, Brian Hiatt, Philip Dykema, Scott Lindquist, Michael Boeckh, Janet A. Englund, Michael Famulare, Barry R. Lutz, Mark J. Rieder, Lea M. S…	Washington State Department of Health	Seattle Flu Study
UPLOAD|hCoV-19/USA/AK-PHL676/2020|EPI_ISL_586254|2020-06-29	hCoV-19/USA/WA-S2052/2020	EPI_ISL_497480	GR	B.1.1.291	5.0	7.0	North America / USA / Washington / Yakima County	2020-06-05	2020-07-24	Deborah A. Nickerson, Chris D. Frazar, Jover Lee, Benjamin Pelle, Matthew Richardson, Amanda Adler, Elisabeth Brandstetter, Peter D. Han, Kairsten Fay, Misja Ilcisin, Kirsten Lacombe, Thomas R. Sibley, Melissa Truong, Caitlin R. Wolf, Romesh Gautom, Geoff Melly, Brian Hiatt, Philip Dykema, Scott Lindquist, Michael Boeckh, Janet A. Englund, Michael Famulare, Barry R. Lutz, Mark J. Rieder, Lea M. S…	Washington State Department of Health	Seattle Flu Study
UPLOAD|hCoV-19/USA/AK-PHL676/2020|EPI_ISL_586254|2020-06-29	hCoV-19/USA/WA-S2057/2020	EPI_ISL_497485	GR	B.1.1.291	5.0	7.0	North America / USA / Washington / Yakima County	2020-06-05	2020-07-24	Deborah A. Nickerson, Chris D. Frazar, Jover Lee, Benjamin Pelle, Matthew Richardson, Amanda Adler, Elisabeth Brandstetter, Peter D. Han, Kairsten Fay, Misja Ilcisin, Kirsten Lacombe, Thomas R. Sibley, Melissa Truong, Caitlin R. Wolf, Romesh Gautom, Geoff Melly, Brian Hiatt, Philip Dykema, Scott Lindquist, Michael Boeckh, Janet A. Englund, Michael Famulare, Barry R. Lutz, Mark J. Rieder, Lea M. S…	Washington State Department of Health	Seattle Flu Study
UPLOAD|hCoV-19/USA/AK-PHL676/2020|EPI_ISL_586254|2020-06-29	hCoV-19/USA/WA-S2122/2020	EPI_ISL_497550	GR	B.1.1.291	5.0	7.0	North America / USA / Washington / Yakima County	2020-06-07	2020-07-24	Deborah A. Nickerson, Chris D. Frazar, Jover Lee, Benjamin Pelle, Matthew Richardson, Amanda Adler, Elisabeth Brandstetter, Peter D. Han, Kairsten Fay, Misja Ilcisin, Kirsten Lacombe, Thomas R. Sibley, Melissa Truong, Caitlin R. Wolf, Romesh Gautom, Geoff Melly, Brian Hiatt, Philip Dykema, Scott Lindquist, Michael Boeckh, Janet A. Englund, Michael Famulare, Barry R. Lutz, Mark J. Rieder, Lea M. S…	Washington State Department of Health	Seattle Flu Study
UPLOAD|hCoV-19/USA/AK-PHL676/2020|EPI_ISL_586254|2020-06-29	hCoV-19/USA/WA-S2184/2020	EPI_ISL_497612	GR	B.1.1.291	5.0	7.0	North America / USA / Washington / Yakima County	2020-06-08	2020-07-24	Deborah A. Nickerson, Chris D. Frazar, Jover Lee, Benjamin Pelle, Matthew Richardson, Amanda Adler, Elisabeth Brandstetter, Peter D. Han, Kairsten Fay, Misja Ilcisin, Kirsten Lacombe, Thomas R. Sibley, Melissa Truong, Caitlin R. Wolf, Romesh Gautom, Geoff Melly, Brian Hiatt, Philip Dykema, Scott Lindquist, Michael Boeckh, Janet A. Englund, Michael Famulare, Barry R. Lutz, Mark J. Rieder, Lea M. S…	Washington State Department of Health	Seattle Flu Study
UPLOAD|hCoV-19/USA/AK-PHL676/2020|EPI_ISL_586254|2020-06-29	hCoV-19/USA/WA-S2251/2020	EPI_ISL_497679	GR	B.1.1.291	5.0	7.0	North America / USA / Washington / Yakima County	2020-06-09	2020-07-24	Deborah A. Nickerson, Chris D. Frazar, Jover Lee, Benjamin Pelle, Matthew Richardson, Amanda Adler, Elisabeth Brandstetter, Peter D. Han, Kairsten Fay, Misja Ilcisin, Kirsten Lacombe, Thomas R. Sibley, Melissa Truong, Caitlin R. Wolf, Romesh Gautom, Geoff Melly, Brian Hiatt, Philip Dykema, Scott Lindquist, Michael Boeckh, Janet A. Englund, Michael Famulare, Barry R. Lutz, Mark J. Rieder, Lea M. S…	Washington State Department of Health	Seattle Flu Study
UPLOAD|hCoV-19/USA/AK-PHL676/2020|EPI_ISL_586254|2020-06-29	hCoV-19/USA/WA-S2270/2020	EPI_ISL_497698	GR	B.1.1.291	5.0	7.0	North America / USA / Washington / Yakima County	2020-06-09	2020-07-24	Deborah A. Nickerson, Chris D. Frazar, Jover Lee, Benjamin Pelle, Matthew Richardson, Amanda Adler, Elisabeth Brandstetter, Peter D. Han, Kairsten Fay, Misja Ilcisin, Kirsten Lacombe, Thomas R. Sibley, Melissa Truong, Caitlin R. Wolf, Romesh Gautom, Geoff Melly, Brian Hiatt, Philip Dykema, Scott Lindquist, Michael Boeckh, Janet A. Englund, Michael Famulare, Barry R. Lutz, Mark J. Rieder, Lea M. S…	Washington State Department of Health	Seattle Flu Study
UPLOAD|hCoV-19/USA/AK-PHL676/2020|EPI_ISL_586254|2020-06-29	hCoV-19/USA/WA-UW-3600607/2020	EPI_ISL_2791080	GR	B.1.1.291	5.0	7.0	North America / USA / Washington	2020-06-06	2021-07-02	Pavitra Roychoudhury, Hong Xie, Lasata Shrestha, Shah Mohamed Bakhash, Margaret Mills, Noah Baker, Sean Ellis, Meei-Li Huang, Keith R Jerome, Alexander Greninger	UW Virology Lab	UW Virology Lab
UPLOAD|hCoV-19/USA/AK-PHL676/2020|EPI_ISL_586254|2020-06-29	hCoV-19/USA/WA-UW-3600996/2020	EPI_ISL_2791081	GR	B.1.1.291	5.0	7.0	North America / USA / Washington	2020-06-07	2021-07-02	Pavitra Roychoudhury, Hong Xie, Lasata Shrestha, Shah Mohamed Bakhash, Margaret Mills, Noah Baker, Sean Ellis, Meei-Li Huang, Keith R Jerome, Alexander Greninger	UW Virology Lab	UW Virology Lab
UPLOAD|hCoV-19/USA/AK-PHL676/2020|EPI_ISL_586254|2020-06-29	hCoV-19/USA/WA-UW-3601084/2020	EPI_ISL_2791083	GR	B.1.1.291	5.0	7.0	North America / USA / Washington	2020-06-10	2021-07-02	Pavitra Roychoudhury, Hong Xie, Lasata Shrestha, Shah Mohamed Bakhash, Margaret Mills, Noah Baker, Sean Ellis, Meei-Li Huang, Keith R Jerome, Alexander Greninger	UW Virology Lab	UW Virology Lab
UPLOAD|hCoV-19/USA/AK-PHL676/2020|EPI_ISL_586254|2020-06-29	hCoV-19/USA/WA-UW-3600101/2020	EPI_ISL_2791084	GR	B.1.1.291	5.0	7.0	North America / USA / Washington	2020-06-11	2021-07-02	Pavitra Roychoudhury, Hong Xie, Lasata Shrestha, Shah Mohamed Bakhash, Margaret Mills, Noah Baker, Sean Ellis, Meei-Li Huang, Keith R Jerome, Alexander Greninger	UW Virology Lab	UW Virology Lab
UPLOAD|hCoV-19/USA/AK-PHL676/2020|EPI_ISL_586254|2020-06-29	hCoV-19/USA/WA-UW-3600998/2020	EPI_ISL_2791088	GR	B.1.1.291	5.0	7.0	North America / USA / Washington	2020-06-08	2021-07-02	Pavitra Roychoudhury, Hong Xie, Lasata Shrestha, Shah Mohamed Bakhash, Margaret Mills, Noah Baker, Sean Ellis, Meei-Li Huang, Keith R Jerome, Alexander Greninger	UW Virology Lab	UW Virology Lab
UPLOAD|hCoV-19/USA/AK-PHL676/2020|EPI_ISL_586254|2020-06-29	hCoV-19/USA/WA-UW-3601067/2020	EPI_ISL_2791093	GR	B.1.1.291	5.0	7.0	North America / USA / Washington	2020-06-08	2021-07-02	Pavitra Roychoudhury, Hong Xie, Lasata Shrestha, Shah Mohamed Bakhash, Margaret Mills, Noah Baker, Sean Ellis, Meei-Li Huang, Keith R Jerome, Alexander Greninger	UW Virology Lab	UW Virology Lab
UPLOAD|hCoV-19/USA/AK-PHL676/2020|EPI_ISL_586254|2020-06-29	hCoV-19/USA/WA-UW-3600790/2020	EPI_ISL_2791094	GR	B.1.1.291	5.0	7.0	North America / USA / Washington	2020-06-09	2021-07-02	Pavitra Roychoudhury, Hong Xie, Lasata Shrestha, Shah Mohamed Bakhash, Margaret Mills, Noah Baker, Sean Ellis, Meei-Li Huang, Keith R Jerome, Alexander Greninger	UW Virology Lab	UW Virology Lab
UPLOAD|hCoV-19/USA/AK-PHL676/2020|EPI_ISL_586254|2020-06-29	hCoV-19/USA/WA-UW-3600467/2020	EPI_ISL_2791144	GR	B.1.1.291	5.0	7.0	North America / USA / Washington	2020-06-17	2021-07-02	Pavitra Roychoudhury, Hong Xie, Lasata Shrestha, Shah Mohamed Bakhash, Margaret Mills, Noah Baker, Sean Ellis, Meei-Li Huang, Keith R Jerome, Alexander Greninger	UW Virology Lab	UW Virology Lab
UPLOAD|hCoV-19/USA/AK-PHL676/2020|EPI_ISL_586254|2020-06-29	hCoV-19/USA/WA-S1528/2020	EPI_ISL_495954	GR	B.1.1.291	5.0	8.0	North America / USA / Washington / Yakima County	2020-05-24	2020-07-24	Deborah A. Nickerson, Chris D. Frazar, Jover Lee, Benjamin Pelle, Matthew Richardson, Amanda Adler, Elisabeth Brandstetter, Peter D. Han, Kairsten Fay, Misja Ilcisin, Kirsten Lacombe, Thomas R. Sibley, Melissa Truong, Caitlin R. Wolf, Romesh Gautom, Geoff Melly, Brian Hiatt, Philip Dykema, Scott Lindquist, Michael Boeckh, Janet A. Englund, Michael Famulare, Barry R. Lutz, Mark J. Rieder, Lea M. S…	Washington State Department of Health	Seattle Flu Study
UPLOAD|hCoV-19/USA/AK-PHL676/2020|EPI_ISL_586254|2020-06-29	hCoV-19/USA/WA-UW-11457/2020	EPI_ISL_501100	GR	B.1.1.291	5.0	8.0	North America / USA / Washington	2020-06-15	2020-07-30	Pavitra Roychoudhury, Hong Xie, Lasata Shrestha, Amin Addetia, Truong Nguyen, Victoria M Rachleff, Meei-Li Huang, Keith R Jerome, Alexander Greninger	University of Washington Virology Lab	University of Washington Virology Lab
UPLOAD|hCoV-19/USA/AK-PHL676/2020|EPI_ISL_586254|2020-06-29	hCoV-19/USA/OR-CGRB-072520-035/2020	EPI_ISL_1004185	GR	B.1.1.291	5.0	8.0	North America / USA / Oregon / Umatilla County	2020-07-25	2021-02-15	Oregon State University TRACE Project	Oregon State University TRACE Project	OSU Center for Genome Research and Biocomputing
UPLOAD|hCoV-19/USA/AK-PHL676/2020|EPI_ISL_586254|2020-06-29	hCoV-19/USA/OR-CGRB-072520-037/2020	EPI_ISL_1004187	GR	B.1.1.291	5.0	8.0	North America / USA / Oregon / Umatilla County	2020-07-25	2021-02-15	Oregon State University TRACE Project	Oregon State University TRACE Project	OSU Center for Genome Research and Biocomputing
UPLOAD|hCoV-19/USA/AK-PHL676/2020|EPI_ISL_586254|2020-06-29	hCoV-19/USA/OR-CGRB-072520-042/2020	EPI_ISL_1004191	GR	B.1.1.291	5.0	8.0	North America / USA / Oregon / Umatilla County	2020-07-25	2021-02-15	Oregon State University TRACE Project	Oregon State University TRACE Project	OSU Center for Genome Research and Biocomputing
UPLOAD|hCoV-19/USA/AK-PHL676/2020|EPI_ISL_586254|2020-06-29	hCoV-19/USA/OR-CGRB-072520-046/2020	EPI_ISL_1004193	GR	B.1.1.291	5.0	8.0	North America / USA / Oregon / Umatilla County	2020-07-25	2021-02-15	Oregon State University TRACE Project	Oregon State University TRACE Project	OSU Center for Genome Research and Biocomputing
UPLOAD|hCoV-19/USA/AK-PHL676/2020|EPI_ISL_586254|2020-06-29	hCoV-19/USA/OR-CGRB-072520-047/2020	EPI_ISL_1004194	GR	B.1.1.291	5.0	8.0	North America / USA / Oregon / Umatilla County	2020-07-25	2021-02-15	Oregon State University TRACE Project	Oregon State University TRACE Project	OSU Center for Genome Research and Biocomputing
UPLOAD|hCoV-19/USA/AK-PHL676/2020|EPI_ISL_586254|2020-06-29	hCoV-19/USA/OR-CGRB-072520-048/2020	EPI_ISL_1004195	GR	B.1.1.291	5.0	8.0	North America / USA / Oregon / Umatilla County	2020-07-25	2021-02-15	Oregon State University TRACE Project	Oregon State University TRACE Project	OSU Center for Genome Research and Biocomputing
UPLOAD|hCoV-19/USA/AK-PHL676/2020|EPI_ISL_586254|2020-06-29	hCoV-19/USA/OR-CGRB-072520-049/2020	EPI_ISL_1004196	GR	B.1.1.291	5.0	8.0	North America / USA / Oregon / Umatilla County	2020-07-25	2021-02-15	Oregon State University TRACE Project	Oregon State University TRACE Project	OSU Center for Genome Research and Biocomputing
UPLOAD|hCoV-19/USA/AK-PHL676/2020|EPI_ISL_586254|2020-06-29	hCoV-19/USA/OR-CGRB-072520-058/2020	EPI_ISL_1004199	GR	B.1.1.291	5.0	8.0	North America / USA / Oregon / Umatilla County	2020-07-25	2021-02-15	Oregon State University TRACE Project	Oregon State University TRACE Project	OSU Center for Genome Research and Biocomputing
UPLOAD|hCoV-19/USA/AK-PHL676/2020|EPI_ISL_586254|2020-06-29	hCoV-19/USA/OR-CGRB-072520-059/2020	EPI_ISL_1004200	GR	B.1.1.291	5.0	8.0	North America / USA / Oregon / Umatilla County	2020-07-25	2021-02-15	Oregon State University TRACE Project	Oregon State University TRACE Project	OSU Center for Genome Research and Biocomputing
UPLOAD|hCoV-19/USA/AK-PHL676/2020|EPI_ISL_586254|2020-06-29	hCoV-19/USA/OR-CGRB-072520-060/2020	EPI_ISL_1004201	GR	B.1.1.291	5.0	8.0	North America / USA / Oregon / Umatilla County	2020-07-25	2021-02-15	Oregon State University TRACE Project	Oregon State University TRACE Project	OSU Center for Genome Research and Biocomputing
UPLOAD|hCoV-19/USA/AK-PHL676/2020|EPI_ISL_586254|2020-06-29	hCoV-19/USA/OR-CGRB-072520-061/2020	EPI_ISL_1004202	GR	B.1.1.291	5.0	8.0	North America / USA / Oregon / Umatilla County	2020-07-25	2021-02-15	Oregon State University TRACE Project	Oregon State University TRACE Project	OSU Center for Genome Research and Biocomputing
UPLOAD|hCoV-19/USA/AK-PHL676/2020|EPI_ISL_586254|2020-06-29	hCoV-19/USA/OR-CGRB-072520-062/2020	EPI_ISL_1004203	GR	B.1.1.291	5.0	8.0	North America / USA / Oregon / Umatilla County	2020-07-25	2021-02-15	Oregon State University TRACE Project	Oregon State University TRACE Project	OSU Center for Genome Research and Biocomputing
UPLOAD|hCoV-19/USA/AK-PHL676/2020|EPI_ISL_586254|2020-06-29	hCoV-19/USA/OR-CGRB-072520-063/2020	EPI_ISL_1004204	GR	B.1.1.291	5.0	8.0	North America / USA / Oregon / Umatilla County	2020-07-25	2021-02-15	Oregon State University TRACE Project	Oregon State University TRACE Project	OSU Center for Genome Research and Biocomputing
UPLOAD|hCoV-19/USA/AK-PHL676/2020|EPI_ISL_586254|2020-06-29	hCoV-19/USA/OR-CGRB-072520-065/2020	EPI_ISL_1004206	GR	B.1.1.291	5.0	8.0	North America / USA / Oregon / Umatilla County	2020-07-25	2021-02-15	Oregon State University TRACE Project	Oregon State University TRACE Project	OSU Center for Genome Research and Biocomputing
UPLOAD|hCoV-19/USA/AK-PHL676/2020|EPI_ISL_586254|2020-06-29	hCoV-19/USA/OR-CGRB-072520-066/2020	EPI_ISL_1004207	GR	B.1.1.291	5.0	8.0	North America / USA / Oregon / Umatilla County	2020-07-25	2021-02-15	Oregon State University TRACE Project	Oregon State University TRACE Project	OSU Center for Genome Research and Biocomputing
UPLOAD|hCoV-19/USA/AK-PHL676/2020|EPI_ISL_586254|2020-06-29	hCoV-19/USA/OR-CGRB-072520-072/2020	EPI_ISL_1004210	GR	B.1.1.291	5.0	8.0	North America / USA / Oregon / Umatilla County	2020-07-25	2021-02-15	Oregon State University TRACE Project	Oregon State University TRACE Project	OSU Center for Genome Research and Biocomputing
UPLOAD|hCoV-19/USA/AK-PHL676/2020|EPI_ISL_586254|2020-06-29	hCoV-19/USA/WA-S1948/2020	EPI_ISL_497376	GR	B.1.1.291	5.0	8.0	North America / USA / Washington / Yakima County	2020-06-03	2020-07-24	Deborah A. Nickerson, Chris D. Frazar, Jover Lee, Benjamin Pelle, Matthew Richardson, Amanda Adler, Elisabeth Brandstetter, Peter D. Han, Kairsten Fay, Misja Ilcisin, Kirsten Lacombe, Thomas R. Sibley, Melissa Truong, Caitlin R. Wolf, Romesh Gautom, Geoff Melly, Brian Hiatt, Philip Dykema, Scott Lindquist, Michael Boeckh, Janet A. Englund, Michael Famulare, Barry R. Lutz, Mark J. Rieder, Lea M. S…	Washington State Department of Health	Seattle Flu Study
UPLOAD|hCoV-19/USA/AK-PHL676/2020|EPI_ISL_586254|2020-06-29	hCoV-19/USA/ID-UW-3600266/2020	EPI_ISL_2603957	GR	B.1.1.291	5.0	8.0	North America / USA / Idaho	2020-06-15	2021-06-18	Pavitra Roychoudhury, Hong Xie, Lasata Shrestha, Shah Mohamed Bakhash, Margaret Mills, Noah Baker, Sean Ellis, Meei-Li Huang, Keith R Jerome, Alexander Greninger	UW Virology Lab	UW Virology Lab
UPLOAD|hCoV-19/USA/AK-PHL676/2020|EPI_ISL_586254|2020-06-29	hCoV-19/USA/ID-UW-3600990/2020	EPI_ISL_2603958	GR	B.1.1.291	5.0	8.0	North America / USA / Idaho	2020-06-16	2021-06-18	Pavitra Roychoudhury, Hong Xie, Lasata Shrestha, Shah Mohamed Bakhash, Margaret Mills, Noah Baker, Sean Ellis, Meei-Li Huang, Keith R Jerome, Alexander Greninger	UW Virology Lab	UW Virology Lab
UPLOAD|hCoV-19/USA/AK-PHL676/2020|EPI_ISL_586254|2020-06-29	hCoV-19/USA/ID-UW-3600846/2020	EPI_ISL_2603959	GR	B.1.1.291	5.0	8.0	North America / USA / Idaho	2020-06-18	2021-06-18	Pavitra Roychoudhury, Hong Xie, Lasata Shrestha, Shah Mohamed Bakhash, Margaret Mills, Noah Baker, Sean Ellis, Meei-Li Huang, Keith R Jerome, Alexander Greninger	UW Virology Lab	UW Virology Lab
UPLOAD|hCoV-19/USA/AK-PHL676/2020|EPI_ISL_586254|2020-06-29	hCoV-19/USA/WA-S2301/2020	EPI_ISL_496933	GR	B.1.1.291	5.0	8.0	North America / USA / Washington / Yakima County	2020-06-11	2020-07-24	Deborah A. Nickerson, Chris D. Frazar, Jover Lee, Benjamin Pelle, Matthew Richardson, Amanda Adler, Elisabeth Brandstetter, Peter D. Han, Kairsten Fay, Misja Ilcisin, Kirsten Lacombe, Thomas R. Sibley, Melissa Truong, Caitlin R. Wolf, Romesh Gautom, Geoff Melly, Brian Hiatt, Philip Dykema, Scott Lindquist, Michael Boeckh, Janet A. Englund, Michael Famulare, Barry R. Lutz, Mark J. Rieder, Lea M. S…	Washington State Department of Health	Seattle Flu Study
UPLOAD|hCoV-19/USA/AK-PHL676/2020|EPI_ISL_586254|2020-06-29	hCoV-19/USA/WA-UW-23257/2020	EPI_ISL_576412	GR	B.1.1.291	5.0	8.0	North America / USA / Washington	2020-08-07	2020-10-11	Pavitra Roychoudhury, Hong Xie, Lasata Shrestha, Amin Addetia, Victoria M Rachleff, Meei-Li Huang, Keith R Jerome, Alexander Greninger	UW Virology Lab	UW Virology Lab
UPLOAD|hCoV-19/USA/AK-PHL676/2020|EPI_ISL_586254|2020-06-29	hCoV-19/USA/WA-UW-3600287/2020	EPI_ISL_2791140	GR	B.1.1.291	5.0	8.0	North America / USA / Washington	2020-05-29	2021-07-02	Pavitra Roychoudhury, Hong Xie, Lasata Shrestha, Shah Mohamed Bakhash, Margaret Mills, Noah Baker, Sean Ellis, Meei-Li Huang, Keith R Jerome, Alexander Greninger	UW Virology Lab	UW Virology Lab
UPLOAD|hCoV-19/USA/AK-PHL676/2020|EPI_ISL_586254|2020-06-29	hCoV-19/USA/OR-OSPHL01142/2021	EPI_ISL_2839135	GR	B.1.1.291	5.0	8.0	North America / USA / Oregon / Jefferson County	2020-06-29	2021-07-07	Rafia Razzaque, Eugene Yeboah, Vanda Makris, Laura Tsaknaridis, John Fontana and Shane Sevey	Oregon State Public Health Laboratory	Oregon State Public Health Laboratory
UPLOAD|hCoV-19/USA/AK-PHL676/2020|EPI_ISL_586254|2020-06-29	hCoV-19/USA/WA-S1677/2020	EPI_ISL_496103	GR	B.1.1.291	5.0	9.0	North America / USA / Washington / Yakima County	2020-05-29	2020-07-24	Deborah A. Nickerson, Chris D. Frazar, Jover Lee, Benjamin Pelle, Matthew Richardson, Amanda Adler, Elisabeth Brandstetter, Peter D. Han, Kairsten Fay, Misja Ilcisin, Kirsten Lacombe, Thomas R. Sibley, Melissa Truong, Caitlin R. Wolf, Romesh Gautom, Geoff Melly, Brian Hiatt, Philip Dykema, Scott Lindquist, Michael Boeckh, Janet A. Englund, Michael Famulare, Barry R. Lutz, Mark J. Rieder, Lea M. S…	Washington State Department of Health	Seattle Flu Study
UPLOAD|hCoV-19/USA/AK-PHL676/2020|EPI_ISL_586254|2020-06-29	hCoV-19/USA/WA-S2627/2020	EPI_ISL_497259	GR	B.1.1.291	5.0	9.0	North America / USA / Washington / Yakima County	2020-06-20	2020-07-24	Deborah A. Nickerson, Chris D. Frazar, Jover Lee, Benjamin Pelle, Matthew Richardson, Amanda Adler, Elisabeth Brandstetter, Peter D. Han, Kairsten Fay, Misja Ilcisin, Kirsten Lacombe, Thomas R. Sibley, Melissa Truong, Caitlin R. Wolf, Romesh Gautom, Geoff Melly, Brian Hiatt, Philip Dykema, Scott Lindquist, Michael Boeckh, Janet A. Englund, Michael Famulare, Barry R. Lutz, Mark J. Rieder, Lea M. S…	Washington State Department of Health	Seattle Flu Study
UPLOAD|hCoV-19/USA/AK-PHL676/2020|EPI_ISL_586254|2020-06-29	hCoV-19/USA/WA-UW-11002/2020	EPI_ISL_570364	GR	B.1.1.291	5.0	9.0	North America / USA / Washington	2020-06-15	2020-10-04	Pavitra Roychoudhury, Hong Xie, Lasata Shrestha, Amin Addetia, Victoria M Rachleff, Meei-Li Huang, Keith R Jerome, Alexander Greninger	UW Virology Lab	UW Virology Lab
UPLOAD|hCoV-19/USA/AK-PHL676/2020|EPI_ISL_586254|2020-06-29	hCoV-19/USA/OR-OSPHL01130/2021	EPI_ISL_2839137	GR	B.1.1	5.0	9.0	North America / USA / Oregon / Morrow County	2020-06-22	2021-07-07	Rafia Razzaque, Eugene Yeboah, Vanda Makris, Laura Tsaknaridis, John Fontana and Shane Sevey	Oregon State Public Health Laboratory	Oregon State Public Health Laboratory
UPLOAD|hCoV-19/USA/AK-PHL676/2020|EPI_ISL_586254|2020-06-29	hCoV-19/USA/OR-OSPHL01141/2021	EPI_ISL_2839134	GR	B.1.1.291	5.0	9.0	North America / USA / Oregon / Jefferson County	2020-06-29	2021-07-07	Rafia Razzaque, Eugene Yeboah, Vanda Makris, Laura Tsaknaridis, John Fontana and Shane Sevey	Oregon State Public Health Laboratory	Oregon State Public Health Laboratory
UPLOAD|hCoV-19/USA/AK-PHL676/2020|EPI_ISL_586254|2020-06-29	hCoV-19/USA/OR-OSPHL01144/2021	EPI_ISL_2839136	GR	B.1.1.291	5.0	9.0	North America / USA / Oregon / Jefferson County	2020-06-30	2021-07-07	Rafia Razzaque, Eugene Yeboah, Vanda Makris, Laura Tsaknaridis, John Fontana and Shane Sevey	Oregon State Public Health Laboratory	Oregon State Public Health Laboratory
UPLOAD|hCoV-19/USA/AK-PHL676/2020|EPI_ISL_586254|2020-06-29	hCoV-19/USA/OR-OSPHL01175/2021	EPI_ISL_2893435	GR	B.1.1.291	5.0	9.0	North America / USA / Oregon / Jefferson County	2020-06-30	2021-07-11	Rafia Razzaque, Eugene Yeboah, Vanda Makris, Laura Tsaknaridis, John Fontana and Shane Sevey	Oregon State Public Health Laboratory	Oregon State Public Health Laboratory
UPLOAD|hCoV-19/USA/AK-PHL676/2020|EPI_ISL_586254|2020-06-29	hCoV-19/USA/OR-OSPHL01059/2021	EPI_ISL_2801527	GR	B.1.1	5.0	9.0	North America / USA / Oregon / Union County	2020-06-16	2021-07-03	Rafia Razzaque, Eugene Yeboah, Vanda Makris, Laura Tsaknaridis, John Fontana and Shane Sevey	Oregon State Public Health Laboratory	Oregon State Public Health Laboratory
UPLOAD|hCoV-19/USA/AK-PHL676/2020|EPI_ISL_586254|2020-06-29	hCoV-19/USA/WA-UW-10189/2020	EPI_ISL_570274	GR	B.1.1.291	5.0	9.0	North America / USA / Washington	2020-06-01	2020-10-04	Pavitra Roychoudhury, Hong Xie, Lasata Shrestha, Amin Addetia, Victoria M Rachleff, Meei-Li Huang, Keith R Jerome, Alexander Greninger	UW Virology Lab	UW Virology Lab
UPLOAD|hCoV-19/USA/AK-PHL676/2020|EPI_ISL_586254|2020-06-29	hCoV-19/USA/WA-S5313/2020	EPI_ISL_1222527	GR	B.1.1.291	5.0	9.0	North America / USA / Washington / Spokane County	2020-08-10	2021-03-11	Deborah A. Nickerson, Chris D. Frazar, Jover Lee, Benjamin Pelle, Erica Ryke, Matthew Richardson, Amanda Adler, Elisabeth Brandstetter, Peter D. Han, Kairsten Fay, Misja Ilcisin, Kirsten Lacombe, Thomas R. Sibley, Melissa Truong, Caitlin R. Wolf, Romesh Gautom, Geoff Melly, Brian Hiatt, Philip Dykema, Scott Lindquist, Michael Boeckh, Janet A. Englund, Michael Famulare, Barry R. Lutz, Mark J. Ried…	WA State PHL	Seattle Flu Study
UPLOAD|hCoV-19/USA/AK-PHL676/2020|EPI_ISL_586254|2020-06-29	hCoV-19/USA/UT-UPHL-2012453480/2020	EPI_ISL_745717	GR	B.1.1.291	5.0	9.0	North America / USA / Utah	2020-07-26	2020-12-29	Erin L. Young, Kelly Oakeson, Tara Gallagher, Michael T. Pyne, E. Susan Slechta, Melanie A. Mallory, Jeffrey B. Stevenson, Salika M. Shakir, David R. Hillyard, Malaika McKenzie-Bennett, James McGann, Jim Griffin, Keith Robison, Alex Plocik, Becky Schilling, Martha Pierson, Rebecca Littlefield, Michelle Spencer, Birgitte Simen	Ginkgo Bioworks Clinical Laboratory	Utah Public Health Laboratory
UPLOAD|hCoV-19/USA/AK-PHL676/2020|EPI_ISL_586254|2020-06-29	hCoV-19/USA/OR-PROV-343/2020	EPI_ISL_1017067	GR	B.1.1.291	5.0	9.0	North America / USA / Oregon	2020-06-26	2021-02-18	Alexa K Dowdell, Brian D Piening, Fred L Robinson, Carlo B Bifulco, Mary Campbell	Providence Oregon Regional Laboratories	Providence St. Joseph Health Molecular Genomics Laboratory
UPLOAD|hCoV-19/USA/AK-PHL676/2020|EPI_ISL_586254|2020-06-29	hCoV-19/USA/WA-UW-3600137/2020	EPI_ISL_2791172	GR	B.1.1.291	5.0	9.0	North America / USA / Washington	2020-07-03	2021-07-02	Pavitra Roychoudhury, Hong Xie, Lasata Shrestha, Shah Mohamed Bakhash, Margaret Mills, Noah Baker, Sean Ellis, Meei-Li Huang, Keith R Jerome, Alexander Greninger	UW Virology Lab	UW Virology Lab
UPLOAD|hCoV-19/USA/AK-PHL676/2020|EPI_ISL_586254|2020-06-29	hCoV-19/USA/WA-S1960/2020	EPI_ISL_497388	GR	B.1.1.291	5.0	9.0	North America / USA / Washington / Yakima County	2020-06-03	2020-07-24	Deborah A. Nickerson, Chris D. Frazar, Jover Lee, Benjamin Pelle, Matthew Richardson, Amanda Adler, Elisabeth Brandstetter, Peter D. Han, Kairsten Fay, Misja Ilcisin, Kirsten Lacombe, Thomas R. Sibley, Melissa Truong, Caitlin R. Wolf, Romesh Gautom, Geoff Melly, Brian Hiatt, Philip Dykema, Scott Lindquist, Michael Boeckh, Janet A. Englund, Michael Famulare, Barry R. Lutz, Mark J. Rieder, Lea M. S…	Washington State Department of Health	Seattle Flu Study
UPLOAD|hCoV-19/USA/AK-PHL676/2020|EPI_ISL_586254|2020-06-29	hCoV-19/USA/WA-S2536/2020	EPI_ISL_497168	GR	B.1.1.291	5.0	9.0	North America / USA / Washington / Yakima County	2020-06-15	2020-07-24	Deborah A. Nickerson, Chris D. Frazar, Jover Lee, Benjamin Pelle, Matthew Richardson, Amanda Adler, Elisabeth Brandstetter, Peter D. Han, Kairsten Fay, Misja Ilcisin, Kirsten Lacombe, Thomas R. Sibley, Melissa Truong, Caitlin R. Wolf, Romesh Gautom, Geoff Melly, Brian Hiatt, Philip Dykema, Scott Lindquist, Michael Boeckh, Janet A. Englund, Michael Famulare, Barry R. Lutz, Mark J. Rieder, Lea M. S…	Washington State Department of Health	Seattle Flu Study
UPLOAD|hCoV-19/USA/AK-PHL676/2020|EPI_ISL_586254|2020-06-29	hCoV-19/USA/WA-UW-3600795/2020	EPI_ISL_2791156	GR	B.1.1.291	5.0	9.0	North America / USA / Washington	2020-06-26	2021-07-02	Pavitra Roychoudhury, Hong Xie, Lasata Shrestha, Shah Mohamed Bakhash, Margaret Mills, Noah Baker, Sean Ellis, Meei-Li Huang, Keith R Jerome, Alexander Greninger	UW Virology Lab	UW Virology Lab
